# Supplementary material for: A Sustainable Approach to Valuable Polyphenol and Iridoid Antioxidants from Medicinal Plant By-Products
Source: Antioxidants (Basel). 2024 Aug 20;13(8):1014. doi: 10.3390/antiox13081014 (PMC11351505; doi:10.3390/antiox13081014)
Supplement: Supplementary file 1 [file antioxidants-13-01014-s001.zip]

Archive with 1 entries (1 files):
- antioxidants-3145350-supplementary.pdf
